# Supplementary material for: Phenotypic Changes in T and NK Cells Induced by Sputnik V Vaccination
Source: Vaccines (Basel). 2023 May 31;11(6):1047. doi: 10.3390/vaccines11061047 (PMC10303265; doi:10.3390/vaccines11061047)
Supplement: Supplementary file 1 [file vaccines-11-01047-s001.zip]

Archive with 1 entries (1 files):
- vaccines-2384938-supplementary.pdf
